# Supplementary material for: Evaluation of Antiproliferative, Antimicrobial, Antioxidant, Antidiabetic and Phytochemical Analysis of Anogeissus dhofarica A. J. Scott
Source: Antibiotics (Basel). 2023 Feb 8;12(2):354. doi: 10.3390/antibiotics12020354 (PMC9952305; doi:10.3390/antibiotics12020354)
Supplement: Supplementary file 1 [file antibiotics-12-00354-s001.zip]

Archive with 1 entries (1 files):
- antibiotics-2155172-supplementary.pdf
